# Supplementary material for: PIM kinase control of CD8 T cell protein synthesis and cell trafficking
Source: eLife. 2025 May 13;13:RP98622. doi: 10.7554/eLife.98622 (PMC12074636; doi:10.7554/eLife.98622)
Supplement: Figure 2—source data 1. [file elife-98622-fig2-data1.zip]

Archive with 9 entries (8 files):
- Figure 2 - Source Data 1/
- Figure 2 - Source Data 1/Fig_2A_labelled_blot_PIM1.pdf
- __MACOSX/Figure 2 - Source Data 1/._Fig_2A_labelled_blot_PIM1.pdf
- Figure 2 - Source Data 1/Fig_2A_labelled_blot_PIM2.pdf
- __MACOSX/Figure 2 - Source Data 1/._Fig_2A_labelled_blot_PIM2.pdf
- Figure 2 - Source Data 1/.DS_Store
- __MACOSX/Figure 2 - Source Data 1/._.DS_Store
- Figure 2 - Source Data 1/Fig_2A_labelled_blot_phosphoSTAT5_Y694_on_PIM1_membrane.pdf
- __MACOSX/Figure 2 - Source Data 1/._Fig_2A_labelled_blot_phosphoSTAT5_Y694_on_PIM1_membrane.pdf
