# Supplementary material for: PIM kinase control of CD8 T cell protein synthesis and cell trafficking
Source: eLife. 2025 May 13;13:RP98622. doi: 10.7554/eLife.98622 (PMC12074636; doi:10.7554/eLife.98622)
Supplement: Figure 2—source data 2. [file elife-98622-fig2-data2.zip]

Archive with 7 entries (6 files):
- Figure 2 - Source Data 2/
- Figure 2 - Source Data 2/Fig_2A_raw_blot_STAT5_Y694_on_PIM1_membrane.png
- __MACOSX/Figure 2 - Source Data 2/._Fig_2A_raw_blot_STAT5_Y694_on_PIM1_membrane.png
- Figure 2 - Source Data 2/Fig_2A_raw_blot_PIM2.png
- __MACOSX/Figure 2 - Source Data 2/._Fig_2A_raw_blot_PIM2.png
- Figure 2 - Source Data 2/Fig_2A_raw_blot_PIM1.png
- __MACOSX/Figure 2 - Source Data 2/._Fig_2A_raw_blot_PIM1.png
