# Supplementary material for: PIM kinase control of CD8 T cell protein synthesis and cell trafficking
Source: eLife. 2025 May 13;13:RP98622. doi: 10.7554/eLife.98622 (PMC12074636; doi:10.7554/eLife.98622)
Supplement: Figure 6—source data 2. [file elife-98622-fig6-data2.zip]

Archive with 7 entries (6 files):
- Figure 6 - Source Data 2/
- Figure 6 - Source Data 2/.DS_Store
- __MACOSX/Figure 6 - Source Data 2/._.DS_Store
- Figure 6 - Source Data 2/Fig_6A_raw_blot_phosphoS6K_T389.tif
- __MACOSX/Figure 6 - Source Data 2/._Fig_6A_raw_blot_phosphoS6K_T389.tif
- Figure 6 - Source Data 2/Fig_6A_raw_blot_panS6K.tif
- __MACOSX/Figure 6 - Source Data 2/._Fig_6A_raw_blot_panS6K.tif
